# Supplementary material for: Comparison of the Effectiveness of Various Drug Interventions to Prevent Etomidate-Induced Myoclonus: A Bayesian Network Meta-Analysis
Source: Front Med (Lausanne). 2022 Apr 26;9:799156. doi: 10.3389/fmed.2022.799156 (PMC9086535; doi:10.3389/fmed.2022.799156)
Supplement: Supplementary file 1 [file Data_Sheet_1.ZIP]

Archive with 9 entries (9 files):
- Supplementary Material Presentation/Supplementary Figure 1(1).tiff
- Supplementary Material Presentation/Supplementary Figure 1(2)..tiff
- Supplementary Material Presentation/Supplementary Figure 1(3)..tiff
- Supplementary Material Presentation/Supplementary Figure 1(4)..tiff
- Supplementary Material Presentation/Supplementary Figure 2.tiff
- Supplementary Material Presentation/Supplementary Figure 3.tif
- Supplementary Material Presentation/Supplementary Figure 4(A).png
- Supplementary Material Presentation/Supplementary Figure 4(B).png
- Supplementary Material Presentation/Supplementary_Material.docx
